# Supplementary material for: Perceptions of Aging and Control Beliefs: A Study on Older Patients’ Views of Aging
Source: Geriatrics (Basel). 2025 Nov 10;10(6):148. doi: 10.3390/geriatrics10060148 (PMC12641807; doi:10.3390/geriatrics10060148)
Supplement: Supplementary file 1 [file geriatrics-10-00148-s001.zip]

Archive with 1 entries (1 files):
- geriatrics-3923101-supplementary.pdf
